# Supplementary material for: Genomic and phenotypic diversity among taxonomically ambiguous clinical Corynebacterium isolates
Source: BMC Microbiol. 2025 Dec 22;26:60. doi: 10.1186/s12866-025-04619-8 (PMC12849385; doi:10.1186/s12866-025-04619-8)
Supplement: Supplementary file 2 — Supplementary Material 2. [file 12866_2025_4619_MOESM2_ESM.xlsx]

## Sheet: S1
Table S1: Sequence statistics on the 56 corynebacterial genomes sequenced in this study
* ambiguous species identification
strain	species	coverage	av. readlength	contigs	N50	N90	paired-end reads after trimmomatic	Accession number (GenBank)
22_2113	pilbarense	242	240	33	146769	46033	2412824	JBRBAN000000000
21_884	aurimucosum *	231	239	54	189840	30709	2608914	JBRBAO000000000
23_416	bovis	204	228	372	11361	3694	2347490	JBRBAP000000000
23_137	bovis	207	230	358	11831	3661	2379620	JBRBAQ000000000
23_1351	confusum *	211	227	23	197712	100983	2298728	JBRBAR000000000
18_4917	confusum *	242	244	24	238954	69477	2416454	JBRBAS000000000
22_2107	coyleae	288	240	61	115066	30621	3007364	JBRBAT000000000
21_258	hesseae	204	246	39	167676	43960	2238752	JBRBAU000000000
23_692	hesseae	213	232	88	97009	30847	2719074	JBRBAV000000000
22_367	gottingense	191	241	50	147063	37391	2148472	JBRBAW000000000
19_2054	parakroppenstedtii	208	248	20	536339	1262	2419070	JBRBAX000000000
22_714	kroppenstedtii *	215	247	15	467391	95069	2148434	JBRBAY000000000
21_990	kroppenstedtii *	219	238	11	404144	234015	2232870	JBRBAZ000000000
16_2461	parakroppenstedtii	222	240	4	1544493	487604	2356682	JBRBBB000000000
18_7157	parakroppenstedtii	239	227	19	501833	164420	2739442	JBRBBC000000000
23_1844	kroppenstedtii *	273	241	10	404192	163465	2744750	JBRBBD000000000
21_1619	kroppenstedtii *	273	202	8	404096	234015	3281694	JBRBBA000000000
18_1395	parakroppenstedtii	411	219	17	531101	174745	4875116	JBRBBE000000000
23_3061	parakroppenstedtii *	143	248	7	413385	179178	1434676	JBRBBF000000000
22_331	lehmanniae	197	244	84	113538	29691	2134124	JBRBBG000000000
18_1686	lehmanniae	202	234	58	95993	33965	2124302	JBRBBH000000000
17_4208	macginleyi	319	236	59	95893	30889	3261368	JBRBBI000000000
22_800	mastitidis	76	222	95	13643	831	1410158	JBRBBJ000000000
16_4937	mastitidis	205	227	86	56491	16265	2159610	JBRBBK000000000
22_3933	mastitidis	212	241	82	64832	13475	2090332	JBRBBL000000000
23_539	mastitidis	219	236	72	60606	15613	2198374	JBRBBM000000000
20_2095	minutissimum *	188	255	73	128798	31142	2052048	JBRBBN000000000
23_3035	“phoceense”	213	247	78	80674	21915	2388536	JBRBBO000000000
21_2185	“phoceense”	227	243	75	81369	24152	2592036	JBRBBP000000000
16_7020	pyruviciproducens	300	202	35	137794	41476	4168704	JBRBBQ000000000
15_3615	resistens	221	249	67	112117	29002	2300454	JBRBBR000000000
17_2957	riegelii	149	243	59	91158	27046	1561914	JBRBBS000000000
22_2426	sanguinis	206	241	86	81419	26813	2102696	JBRBBT000000000
22_1407	sanguinis	230	240	38	111713	44786	2251526	JBRBBU000000000
23_1160	sanguinis	247	232	58	94251	33088	2562966	JBRBBV000000000
22_193	accolens	212	247	26	188671	55006	2136444	JBRBBW000000000
23_135	accolens	212	246	27	156312	70129	2094520	JBRBBX000000000
17_2705	rhinophilum	233	248	95	83847	17991	2413526	JBRBBY000000000
20_2016	simulans	188	257	26	188884	52203	1849504	JBRBBZ000000000
22_2729	novel species	241	242	28	199854	69843	2269256	JBRBCA000000000
20_84	novel species	243	238	36	168287	70563	2484324	JBRBCB000000000
17_2097	suicordis	249	217	15	379852	228430	2634944	JBRBCC000000000
21_2754	marquesiae	78	213	91	71337	19961	940538	JBRBCD000000000
17_3561_b	marquesiae	166	253	95	71338	20117	1712508	JBRBCE000000000
21_1018	marquesiae	209	248	86	91514	21853	2099288	JBRBCF000000000
21_725	marquesiae	212	254	84	91531	26557	2077260	JBRBCG000000000
18_6638	tuberculostearicum	221	248	48	170214	44770	2207700	JBRBCH000000000
20_1674	tuberculostearicum	224	251	107	104014	14510	2382664	JBRBCI000000000
23_591	marquesiae *	238	250	88	93622	21854	2368026	JBRBCJ000000000
18_74	marquesiae	253	219	84	87128	14479	3116834	JBRBCL000000000
23_383	marquesiae	254	242	87	78109	22348	2630574	JBRBCM000000000
23_592	marquesiae *	282	250	91	101053	21853	2812598	JBRBCK000000000
19_1446	uberis	223	240	85	47557	16323	2342626	JBRBCN000000000
19_1445	uberis	274	234	73	59305	19946	2966070	JBRBCO000000000
17_3561_a	mucifaciens	230	245	14	320324	161691	1965096	JBRBCP000000000
16_7024	mucifaciens	231	248	18	332728	157082	1997868	JBRBCQ000000000
