# Supplementary material for: Genomic and phenotypic diversity among taxonomically ambiguous clinical Corynebacterium isolates
Source: BMC Microbiol. 2025 Dec 22;26:60. doi: 10.1186/s12866-025-04619-8 (PMC12849385; doi:10.1186/s12866-025-04619-8)
Supplement: Supplementary file 3 — Supplementary Material 3. [file 12866_2025_4619_MOESM3_ESM.xlsx]

## Sheet: S2
Supplementary table S2: Average nucleotide identity (ANI) of corynebacteria sequenced in this project compared to their closed relative (genomes of type strains)
The table is split into two parts; color code:		>95% ANI
		90-95% ANI
	22-2113	pilbarense_CCUG_57942	afermentans_subsp_lipophilum_DSM44282		21-884	aurimucosum_ATCC700975		23-137	23-416	bovis_4826		23-1351	18-4917	confusum_DSM44384		22-2107	coyleae_FDAARGOS_1425		21-258	23-692	hesseae_10VPs_Sm8	guaraldiae_ASM970799v1		20-2095	minutissimum_NCTC10288		17-3561_b	18-74	18-6638	20-1674	21-725	21-1018	21-2754	23-383	23-591	23-592	marquesiae_MSK093	tuberculostearicum_FDAARGOS_1117		19-1445	19-1446	uberis_18M0132		16-7024	17-3561_a	mucifaciens_ATCC700355	ureicelerivorans_IMMIBRIV-2301
22-2113	*	97.16 [89.74]	94.18 [85.56]
pilbarense_CCUG_57942	97.16 [87.47]	*	94.19 [82.32]
afermentans_subsp_lipophilum_DSM44282	94.30 [86.38]	94.30 [85.31]	*
21-884					*	92.54 [84.54]
aurimucosum_ATCC700975					92.44 [81.49]	*
23-137								*	99.96 [85.19]	98.26 [79.75]
23-416								99.95 [85.02]	*	98.27 [79.03]
bovis_4826								98.26 [71.58]	98.27 [72.16]	*
23-1351												*	99.31 [93.74]	94.46 [91.32]
18-4917												99.41 [95.59]	*	94.07 [90.79]
confusum_DSM44384												94.49 [90.85]	93.94 [88.39]	*
22-2107																*	97.33 [89.84]
coyleae_FDAARGOS_1425																97.29 [89.34]	*
21-258																			*	96.51 [90.29]	96.79 [92.76]	96.50 [89.59]
23-692																			96.31 [83.67]	*	95.95 [84.58]	96.03 [83.54]
hesseae_10VPs_Sm8																			96.74 [90.65]	96.13 [89.09]	*	96.45 [87.12]
guaraldiae_ASM970799v1																			96.51 [91.02]	96.07 [91.56]	96.42 [90.97]	*
20-2095																								*	92.53 [86.34]
minutissimum_NCTC10288																								92.55 [87.96]	*
17-3561_b																											*	99.91 [97.92]	94.09 [85.07]	94.50 [88.23]	99.23 [92.74]	99.23 [92.68]	99.90 [97.44]	96.51 [86.85]	95.38 [86.46]	95.38 [86.53]	96.14 [83.02]	94.10 [82.44]
18-74																											100.00 [99.72]	*	94.16 [86.83]	94.43 [89.23]	99.28 [94.55]	99.28 [94.53]	99.98 [99.18]	96.52 [88.75]	95.45 [88.02]	95.44 [88.07]	96.17 [84.75]	94.09 [84.14]
18-6638																											94.12 [89.43]	94.13 [89.39]	*	96.06 [91.89]	93.96 [88.49]	93.96 [88.47]	94.12 [89.27]	94.05 [87.90]	94.55 [89.49]	94.55 [89.44]	93.60 [85.73]	95.91 [89.43]
20-1674																											94.36 [87.12]	94.26 [86.22]	95.94 [86.34]	*	94.24 [85.85]	94.24 [85.82]	94.26 [86.17]	94.21 [84.77]	94.63 [84.64]	94.62 [84.56]	93.61 [81.02]	95.80 [83.94]
21-725																											99.21 [97.34]	99.21 [97.20]	93.93 [88.88]	94.22 [92.12]	*	100.00 [99.89]	99.20 [97.15]	96.83 [91.93]	95.54 [90.94]	95.54 [90.94]	96.42 [88.03]	93.90 [86.65]
21-1018																											99.22 [97.42]	99.21 [97.29]	93.94 [88.77]	94.29 [91.90]	100.00 [99.90]	*	99.21 [97.17]	96.79 [91.96]	95.58 [91.00]	95.58 [91.12]	96.42 [87.96]	94.00 [86.56]
21-2754																											99.99 [99.41]	99.98 [99.46]	94.14 [86.91]	94.47 [89.18]	99.23 [94.50]	99.22 [94.45]	*	96.50 [88.90]	95.41 [88.50]	95.41 [88.46]	96.13 [84.91]	94.14 [84.31]
23-383																											96.50 [90.90]	96.50 [90.93]	93.99 [87.84]	94.40 [89.30]	96.84 [91.45]	96.84 [91.41]	96.50 [90.84]	*	95.41 [88.89]	95.41 [88.91]	96.44 [86.96]	93.93 [84.95]
23-591																											95.36 [91.34]	95.35 [91.39]	94.51 [90.14]	94.71 [90.68]	95.56 [91.20]	95.56 [91.17]	95.35 [91.24]	95.36 [89.75]	*	99.99 [99.69]	94.92 [86.66]	94.63 [87.36]
23-592																											95.40 [91.08]	95.39 [91.00]	94.59 [90.02]	94.69 [90.62]	95.59 [90.94]	95.59 [90.91]	95.40 [90.93]	95.33 [89.95]	99.99 [99.68]	*	94.94 [86.54]	94.69 [87.19]
marquesiae_MSK093																											96.15 [92.09]	96.16 [92.09]	93.58 [90.42]	93.77 [91.27]	96.45 [92.78]	96.45 [92.75]	96.20 [91.90]	96.50 [92.21]	94.98 [91.09]	94.99 [91.03]	*	93.50 [88.78]
tuberculostearicum_FDAARGOS_1117																											94.12 [88.31]	94.12 [88.32]	95.89 [90.69]	95.96 [90.85]	93.96 [88.06]	93.95 [87.97]	94.10 [88.02]	93.81 [87.49]	94.73 [88.39]	94.67 [88.27]	93.47 [85.08]	*
19-1445																																								*	99.99 [98.61]	99.94 [99.02]
19-1446																																								99.99 [98.82]	*	99.95 [98.94]
uberis_18M0132																																								99.90 [97.71]	99.90 [97.43]	*
16-7024																																												*	99.81 [96.71]	97.56 [92.26]	95.47 [87.76]
17-3561_a																																												99.80 [98.72]	*	97.44 [93.41]	95.46 [88.66]
mucifaciens_ATCC700355																																												97.57 [89.88]	97.49 [89.14]	*	95.54 [86.61]
ureicelerivorans_IMMIBRIV-2301																																												95.32 [81.41]	95.45 [80.27]	95.56 [81.84]	*
	22-367	gottingense_DSM108986	hadale_NML99-0020		16-2461	18-1395	18-7157	19-2054	21-990	21-1619	22-714	23-1844	parakroppenstedtii_MC-26	kroppenstedtii_DSM44385	pseudokroppenstedtii_UMB3152	23-3061		18-1686	22-331	lehmanniae_c8Ua_144	haemomassiliense_Marseille-Q3615		17_4208	macginleyi_FDAARGOS_1195		16_4937	22_800	22_3933	23_539	mastitidis_DSM44356		23-135	17-2705	22-193	accolens_DSM44278	rhinophilum_MSK130	segmentosum_NCTC934		20-84	22-2729	appendicis_CIP107643	jeikeium_DSM7171		21_2185	23_3035	phoceense_PRJEB14666		16_7020	pyruviciproducens_ATCC_BAA_1742
22-367	*	96.74 [87.69]	96.34 [83.60]
gottingense_DSM108986	96.80 [89.93]	*	97.31 [87.93]
hadale_NML99-0020	96.55 [89.89]	97.33 [91.73]	*
16-2461					*	99.57 [98.69]	99.61 [98.61]	99.97 [99.08]	91.87 [88.82]	91.87 [88.83]	91.20 [85.59]	91.87 [88.83]	99.97 [99.08]	92.43 [89.60]	91.76 [89.42]	91.82 [89.02]
18-1395					99.50 [96.83]	*	99.91 [98.53]	99.55 [97.43]	91.90 [87.35]	91.90 [87.38]	91.21 [83.98]	91.89 [87.36]	99.51 [97.02]	92.22 [87.58]	91.92 [87.82]	91.67 [87.35]
18-7157					99.49 [96.46]	99.88 [98.25]	*	99.51 [97.26]	91.96 [87.06]	91.95 [87.08]	91.15 [83.63]	91.95 [87.05]	99.50 [96.56]	92.26 [87.54]	91.99 [87.49]	91.65 [87.23]
19-2054					99.94 [97.86]	99.63 [97.96]	99.59 [98.20]	*	91.91 [87.68]	91.91 [87.68]	91.33 [84.28]	91.91 [87.65]	99.94 [97.97]	92.28 [88.06]	91.66 [87.65]	91.76 [87.62]
21-990					91.92 [93.05]	91.97 [93.12]	91.97 [93.17]	91.91 [93.09]	*	100.00 [99.92]	91.84 [88.69]	99.97 [99.85]	91.92 [93.06]	93.17 [92.08]	92.80 [90.35]	88.76 [89.59]
21-1619					91.97 [92.63]	92.04 [92.62]	92.03 [92.80]	91.96 [92.66]	100.00 [99.85]	*	91.81 [89.04]	99.97 [99.80]	91.96 [92.63]	93.24 [91.44]	92.80 [90.10]	88.73 [89.19]
22-714					91.25 [87.68]	91.22 [87.63]	91.22 [87.74]	91.25 [87.71]	91.74 [87.42]	91.74 [87.48]	*	91.74 [87.50]	91.25 [87.63]	92.15 [87.61]	91.70 [85.61]	88.42 [84.52]
23-1844					91.93 [93.18]	91.99 [93.16]	91.97 [93.29]	91.92 [93.20]	99.97 [99.77]	99.97 [99.82]	91.75 [89.50]	*	91.93 [93.10]	93.18 [92.46]	92.75 [90.86]	88.75 [89.43]
parakroppenstedtii_MC-26					99.97 [99.56]	99.61 [99.12]	99.61 [99.05]	99.97 [99.65]	91.85 [89.30]	91.85 [89.30]	91.24 [85.74]	91.86 [89.29]	*	92.36 [89.57]	91.67 [89.33]	91.80 [89.40]
kroppenstedtii_DSM44385					92.46 [92.53]	92.37 [92.24]	92.39 [92.20]	92.38 [92.26]	93.19 [91.26]	93.19 [91.34]	92.22 [88.56]	93.20 [91.31]	92.45 [92.01]	*	93.37 [91.79]	89.30 [88.84]
pseudokroppenstedtii_UMB3152					91.72 [92.97]	91.99 [93.12]	92.01 [93.05]	91.69 [92.57]	92.75 [89.73]	92.75 [89.77]	91.70 [86.88]	92.74 [89.74]	91.70 [92.55]	93.30 [92.67]	*	88.62 [87.97]
23-3061					91.78 [91.82]	91.74 [91.78]	91.74 [91.86]	91.78 [91.81]	88.78 [88.36]	88.78 [88.40]	88.35 [85.09]	88.78 [88.36]	91.79 [91.82]	89.17 [88.48]	88.74 [86.79]	*
18-1686																		*	95.54 [86.93]	95.81 [88.74]	95.63 [88.33]
22-331																		95.24 [82.54]	*	95.39 [83.63]	95.60 [84.20]
lehmanniae_c8Ua_144																		95.69 [87.15]	95.60 [87.01]	*	96.09 [88.48]
haemomassiliense_Marseille-Q3615																		95.64 [84.90]	95.86 [85.54]	96.08 [86.69]	*
17_4208																							*	98.02 [92.16]
macginleyi_FDAARGOS_1195																							97.80 [90.17]	*
16_4937																										*	99.59 [94.21]	99.64 [94.63]	99.83 [95.53]	96.58 [86.41]
22_800																										99.66 [96.50]	*	99.68 [96.87]	99.66 [96.62]	96.68 [87.94]
22_3933																										99.69 [95.41]	99.67 [95.19]	*	99.77 [96.81]	96.68 [87.71]
23_539																										99.80 [95.59]	99.53 [94.53]	99.68 [96.20]	*	96.62 [87.59]
mastitidis_DSM44356																										96.65 [84.97]	96.70 [84.40]	96.64 [85.69]	96.66 [85.90]	*
23-135																																*	93.34 [88.67]	96.81 [93.99]	96.94 [94.44]	93.25 [88.97]	97.04 [92.38]
17-2705																																93.18 [86.31]	*	93.17 [86.03]	93.10 [86.32]	97.82 [94.07]	93.05 [85.21]
22-193																																96.69 [93.54]	93.22 [87.86]	*	96.99 [94.86]	93.12 [87.83]	96.75 [92.13]
accolens_DSM44278																																96.79 [93.64]	93.11 [88.16]	97.01 [94.57]	*	92.97 [88.80]	96.83 [91.57]
rhinophilum_MSK130																																93.10 [86.41]	97.86 [92.81]	92.97 [85.87]	92.97 [86.53]	*	92.94 [85.27]
segmentosum_NCTC934																																97.04 [93.94]	93.22 [89.27]	96.89 [94.27]	96.95 [94.26]	93.14 [89.60]	*
20-84																																							*	69.77 [26.06]	86.59 [72.14]	70.63 [27.61]
22-2729																																							69.67 [27.75]	*	69.89 [26.92]	83.08 [81.68]
appendicis_CIP107643																																							86.53 [76.55]	69.99 [27.12]	*	71.50 [29.50]
jeikeium_DSM7171																																							70.66 [27.53]	83.17 [74.72]	71.35 [27.86]	*
21_2185																																												*	100.00 [99.58]	99.33 [90.26]
23_3035																																												100.00 [99.58]	*	99.31 [90.18]
phoceense_PRJEB14666																																												99.36 [88.78]	99.36 [88.86]	*
16_7020																																																*	97.26 [88.74]
pyruviciproducens_ATCC_BAA_1742																																																97.32 [89.69]	*
15_3615
resistens_DSM45100
17_2957
riegelii_PUDD_83A45
22_2426
23_1160
22_1407
sanguinis_CCUG58655
20_2016
simulans_Wattiau
17_2097
suicordis_DSM45110
