# Supplementary material for: Genomic and phenotypic diversity among taxonomically ambiguous clinical Corynebacterium isolates
Source: BMC Microbiol. 2025 Dec 22;26:60. doi: 10.1186/s12866-025-04619-8 (PMC12849385; doi:10.1186/s12866-025-04619-8)
Supplement: Supplementary file 4 — Supplementary Material 4. [file 12866_2025_4619_MOESM4_ESM.xlsx]

## Sheet: S3
Supplementary table S3: Disc diffsuion assay (DDA) of eight Corynebacterium sp. isolates with five antibiotics on two different agar plates
The DDA was performed in triplicates on FTO agar and MH-F agar. Numbers indicate zone diameters in mm. The EUCAST table “Corynebacterium spp. other than C. diphtheriae and C. ulcerans” (version 15.0, valid from 2025-01-01) was used to read the zone diameter breakpoints
NZ, no zone; ?, due to very weak growth of strain zone diameters were difficult to determine
color code:	resistant	intermediate	sensitive
	Ciprofloxacin		Clindamycin		Penicillin		Rifampin		Vancomycin
Isolates	MHF	FTO	MHF	FTO	MHF	FTO	MHF	FTO	MHF	FTO
21-2185_1	39	37	NZ	NZ	24	27	40	30	25	24
21-2185_2	40	39	NZ	NZ	24	27	41	29	25	24
21-2185_3	40	35	NZ	NZ	24	26	39	26	25	23
18-4917_1	45	49	39	46	39	45	47	46	28	35
18-4917_2	45	51	39	48	35	46	48	44	28	35
18-4917_3	45	45	39	42	35	45	48	44	30	35
19-2054_1	NZ	10	NZ	NZ	25?	37	50?	46	29?	31
19-2054_2	NZ	10	NZ	NZ	25?	35	50?	46	29?	32
19-2054_3	NZ	10	NZ	NZ	25?	32	50?	47	30?	32
22-193_1	35	49	NZ	15	35?	53	33?	38	28?	34
22-193_2	38	45	NZ	14	32?	45	34?	36	27?	33
22-193_3	35	36	NZ	14	32?	45	35?	37	28?	34
22-2729_1	30	33	NZ	NZ	NZ	10	38	32	24	24
22-2729_2	30	32	NZ	NZ	NZ	10	40	32	25	25
22-2729_3	29	32	NZ	NZ	NZ	10	39	32	24	24
23-383_1	NZ	NZ	29?	18	20?	16	36?	30	30?	27
23-383_2	NZ	NZ	24?	18	20?	17	38?	30	32?	26
23-383_3	NZ	NZ	24?	17	20?	16	38?	29	32?	26
23-592_1	NZ	NZ	NZ	NZ	NZ	NZ	NZ	13	34?	28
23-592_2	NZ	NZ	NZ	NZ	NZ	NZ	NZ	11	28?	28
23-592_3	NZ	NZ	NZ	NZ	NZ	NZ	NZ	11	28?	28
21-725_1	NZ	NZ	NZ	NZ	NZ	NZ	NZ	11	30?	25
21-725_2	NZ	NZ	NZ	NZ	NZ	NZ	NZ	11	30?	25
21-725_3	NZ	NZ	NZ	NZ	NZ	NZ	NZ	11	30?	24
