# Supplementary material for: Genomic and phenotypic diversity among taxonomically ambiguous clinical Corynebacterium isolates
Source: BMC Microbiol. 2025 Dec 22;26:60. doi: 10.1186/s12866-025-04619-8 (PMC12849385; doi:10.1186/s12866-025-04619-8)
Supplement: Supplementary file 5 — Supplementary Material 5. [file 12866_2025_4619_MOESM5_ESM.xlsx]

## Sheet: S4
Supplementary table S4: AMR genes in sequenced corynebacteria as identified by ResFinder
* ANI to reference genome of the respective species below 95%
** resistance score based on the AST determination (34 strains in green)
Species/strain	Resistance score **	Resistance gene	Identity	Alignment length	Contig	Position in contig	Phenotype
pilbarense 22-2113	2	erm(X)	0.9515	763	2c	155620...156382	['lincomycin', 'clindamycin', 'erythromycin', 'quinupristin', 'pristinamycin ia', 'virginiamycin s']
aurimucosum * 21-884	4	erm(X)	0.9987	763	32c	3242...4004	['lincomycin', 'clindamycin', 'erythromycin', 'quinupristin', 'pristinamycin ia', 'virginiamycin s']
bovis 23-137
bovis 23-416
confusum * 18-4917	2
confusum * 23-1351	2
coyleae 22-2107	4	aac(3)-XI	0.9351	447	16c	9841...10287	['unknown aminoglycoside']
hesseae 21-258	5
hesseae 23-692	7	aph(6)-Id	1	837	44c	8314...9150	['streptomycin']
		aph(3'')-Ib	1	803	44c	9150...9952	['streptomycin']
		aac(3)-XI	1	447	44c	2418...2864	['unknown aminoglycoside']
		aph(3')-Ia	1	816	64c	94...909	['kanamycin', 'neomycin', 'lividomycin', 'paromomycin', 'ribostamycin']
		erm(X)	0.9502	763	11c	95070...95832	['lincomycin', 'clindamycin', 'erythromycin', 'quinupristin', 'pristinamycin ia', 'virginiamycin s']
		erm(X)	0.9983	598	51c	1...598	['lincomycin', 'clindamycin', 'erythromycin', 'quinupristin', 'pristinamycin ia', 'virginiamycin s']
gottingense 22-367	1	aph(6)-Id	1	837	34c	1318...2154	['streptomycin']
		aph(3'')-Ib	1	803	34c	516...1318	['streptomycin']
		aph(3')-Ia	1	816	45c	88...903	['kanamycin', 'neomycin', 'lividomycin', 'paromomycin', 'ribostamycin']
		erm(X)	0.9987	763	23c	17966...18728	['lincomycin', 'clindamycin', 'erythromycin', 'quinupristin', 'pristinamycin ia', 'virginiamycin s']
		cmx	0.9983	1176	34c	2358...3533	['chloramphenicol']
		sul1	1	852	35c	710...1561	['sulfamethoxazole']
kroppenstedtii * 22-714
parakroppenstedtii * 23-3061	1
kroppenstedtii * 21-1619
parakroppenstedtii 16-2461
parakroppenstedtii 18-1395	3	aph(6)-Id	1	837	10c	1318...2154	['streptomycin']
		aph(3'')-Ib	1	803	10c	516...1318	['streptomycin']
		aph(3')-Ia	1	816	16c	94...909	['kanamycin', 'neomycin', 'lividomycin', 'paromomycin', 'ribostamycin']
		erm(X)	0.9987	763	8c	8443...9205	['lincomycin', 'clindamycin', 'erythromycin', 'quinupristin', 'pristinamycin ia', 'virginiamycin s']
		cmx	0.9974	1176	10c	2358...3533	['chloramphenicol']
		sul1	1	852	11c	1677...2528	['sulfamethoxazole']
		tet(W)	0.9911	1920	8c	6267...8186	['tetracycline', 'doxycycline', 'minocycline']
parakroppenstedtii 18-7157		aph(6)-Id	1	837	1c	1318...2154	['streptomycin']
		aph(3'')-Ib	1	803	1c	516...1318	['streptomycin']
		aac(3)-XI	1	447	9c	4807...5253	['unknown aminoglycoside']
		aph(3')-Ia	1	816	17c	88...903	['kanamycin', 'neomycin', 'lividomycin', 'paromomycin', 'ribostamycin']
		cmx	0.9991	1176	1c	2358...3533	['chloramphenicol']
kroppenstedtii * 21-990
kroppenstedtii * 23-1844	1
parakroppenstedtii 19-2054	6	aph(6)-Id	1	837	10c	1318...2154	['streptomycin']
		aph(3'')-Ib	1	803	10c	516...1318	['streptomycin']
		aph(3')-Ia	1	816	18c	94...909	['kanamycin', 'neomycin', 'lividomycin', 'paromomycin', 'ribostamycin']
		erm(X)	0.9987	763	14c	327...1089	['lincomycin', 'clindamycin', 'erythromycin', 'quinupristin', 'pristinamycin ia', 'virginiamycin s']
		cmx	0.9974	1176	10c	2358...3533	['chloramphenicol']
		sul1	1	852	11c	710...1561	['sulfamethoxazole']
lehmanniae 18-1686	5	erm(X)	0.9502	763	1c	252264...253026	['lincomycin', 'clindamycin', 'erythromycin', 'quinupristin', 'pristinamycin ia', 'virginiamycin s']
lehmanniae 22-331	7	aph(3')-Ia	1	816	30c	968...1783	['kanamycin', 'neomycin', 'lividomycin', 'paromomycin', 'ribostamycin']
		erm(X)	0.9463	763	54c	182...944	['lincomycin', 'clindamycin', 'erythromycin', 'quinupristin', 'pristinamycin ia', 'virginiamycin s']
macginleyvi 17-4208
mastitidis 16-4937
mastitidis 22-800
mastitidis 22-3933	0
mastitidis 23-539
minutissimum * 20-2095	4
"phoceense" 21-2185	4	erm(X)	0.9811	635	40c	1...635	['lincomycin', 'clindamycin', 'erythromycin', 'quinupristin', 'pristinamycin ia', 'virginiamycin s']
"phoceense" 23-3035	4	erm(X)	0.9856	763	43c	13500...14262	['lincomycin', 'clindamycin', 'erythromycin', 'quinupristin', 'pristinamycin ia', 'virginiamycin s']
pyruviciproducens 16-7020	1
resistens 15-3615	5
riegelii 17-2957
sanguinis 22-2426
sanguinis 23-1160
sanguinis 22-1407
accolens 23-135	1
rhinophilum 17-2705	1
accolens 22-193	4
simulans 20-2016
sp. 20-84	4
sp. 22-2729	5
suicordis 17-2097
marquesiae 21-1018		aph(6)-Id	1	837	2c	182374...183210	['streptomycin']
		aph(3'')-Ib	0.9975	804	2c	183210...184012	['streptomycin']
		aac(3)-XI	1	447	49c	142...588	['unknown aminoglycoside']
		aph(3')-Ia	1	816	69c	88...903	['kanamycin', 'neomycin', 'lividomycin', 'paromomycin', 'ribostamycin']
		erm(X)	0.9987	763	15c	21951...22713	['lincomycin', 'clindamycin', 'erythromycin', 'quinupristin', 'pristinamycin ia', 'virginiamycin s']
		cmx	0.9991	1176	2c	180995...182170	['chloramphenicol']
		tet(W)	0.9906	1920	52c	1763...3682	['tetracycline', 'doxycycline', 'minocycline']
marquesiae 18-74	8	aac(3)-XI	1	447	61c	1286...1732	['unknown aminoglycoside']
		erm(X)	1	486	23c	1...486	['lincomycin', 'clindamycin', 'erythromycin', 'quinupristin', 'pristinamycin ia', 'virginiamycin s']
marquesiae 17-3561_b		aac(3)-XI	1	447	63c	18...464	['unknown aminoglycoside']
		erm(X)	1	614	23c	34189...34802	['lincomycin', 'clindamycin', 'erythromycin', 'quinupristin', 'pristinamycin ia', 'virginiamycin s']
		tet(W)	0.9911	1920	19c	37737...39656	['tetracycline', 'doxycycline', 'minocycline']
tuberculostearicum 18-6638	4
tuberculostearicum 20-1674	7	aac(3)-XI	1	447	52c	4808...5254	['unknown aminoglycoside']
		aph(6)-Id	1	837	64c	1318...2154	['streptomycin']
		aph(3'')-Ib	1	803	64c	516...1318	['streptomycin']
		aph(3')-Ia	1	816	83c	94...909	['kanamycin', 'neomycin', 'lividomycin', 'paromomycin', 'ribostamycin']
		erm(X)	0.9948	763	28c	26653...27415	['lincomycin', 'clindamycin', 'erythromycin', 'quinupristin', 'pristinamycin ia', 'virginiamycin s']
		cmx	0.9991	1176	72c	99...1274	['chloramphenicol']
		tet(W)	0.9911	1920	40c	7344...9263	['tetracycline', 'doxycycline', 'minocycline']
marquesiae 21-2754		aac(3)-XI	1	447	66c	18...464	['unknown aminoglycoside']
		erm(X)	1	614	25c	1...614	['lincomycin', 'clindamycin', 'erythromycin', 'quinupristin', 'pristinamycin ia', 'virginiamycin s']
marquesiae * 23-592	9	aac(3)-XI	1	447	46c	141...587	['unknown aminoglycoside']
		aph(6)-Id	0.9988	837	50c	1316...2152	['streptomycin']
		aph(3'')-Ib	0.9975	804	50c	514...1316	['streptomycin']
		aph(3')-Ia	1	816	74c	94...909	['kanamycin', 'neomycin', 'lividomycin', 'paromomycin', 'ribostamycin']
		erm(X)	0.9984	615	47c	3964...4578	['lincomycin', 'clindamycin', 'erythromycin', 'quinupristin', 'pristinamycin ia', 'virginiamycin s']
marquesiae 23-383	5	aph(6)-Id	0.9988	837	40c	10859...11695	['streptomycin']
		aph(3'')-Ib	1	803	40c	11695...12497	['streptomycin']
		aac(3)-XI	1	447	55c	143...589	['unknown aminoglycoside']
		aph(3')-Ia	1	816	76c	88...903	['kanamycin', 'neomycin', 'lividomycin', 'paromomycin', 'ribostamycin']
		cmx	0.9991	1176	40c	9480...10655	['chloramphenicol']
marquesiae 21-725	9	aph(6)-Id	1	837	2c	1317...2153	['streptomycin']
		aph(3'')-Ib	0.9975	804	2c	515...1317	['streptomycin']
		aac(3)-XI	1	447	49c	142...588	['unknown aminoglycoside']
		aph(3')-Ia	1	816	69c	88...903	['kanamycin', 'neomycin', 'lividomycin', 'paromomycin', 'ribostamycin']
		erm(X)	0.9974	763	15c	26727...27489	['lincomycin', 'clindamycin', 'erythromycin', 'quinupristin', 'pristinamycin ia', 'virginiamycin s']
		cmx	0.9991	1176	2c	2357...3532	['chloramphenicol']
		tet(W)	0.9906	1920	52c	1763...3682	['tetracycline', 'doxycycline', 'minocycline']
marquesiae * 23-591		aac(3)-XI	1	447	46c	142...588	['unknown aminoglycoside']
		aph(6)-Id	0.9988	837	48c	905...1741	['streptomycin']
		aph(3'')-Ib	0.9975	804	48c	1741...2543	['streptomycin']
		aph(3')-Ia	1	816	68c	94...909	['kanamycin', 'neomycin', 'lividomycin', 'paromomycin', 'ribostamycin']
		erm(X)	0.9984	615	16c	46683...47297	['lincomycin', 'clindamycin', 'erythromycin', 'quinupristin', 'pristinamycin ia', 'virginiamycin s']
uberis 19-1446	0
uberis 19-1445	0
mucifaciens 17-3561_a
mucifaciens 16-7024	3	erm(X)	0.9502	763	7c	1171...1933	['lincomycin', 'clindamycin', 'erythromycin', 'quinupristin', 'pristinamycin ia', 'virginiamycin s']
